# Supplementary material for: Persistent Changes in Hormones and Growth Factors Involved in Ageing in Patients That Recovered from Severe COVID-19
Source: Diseases. 2025 Jul 3;13(7):209. doi: 10.3390/diseases13070209 (PMC12294000; doi:10.3390/diseases13070209)
Supplement: Supplementary file 1 [file diseases-13-00209-s001.zip]

Archive with 1 entries (1 files):
- diseases-3696591-supplementary-done.pdf
